# Supplementary material for: Mendelian Randomization Integrating GWAS, eQTL, and mQTL Data Identified Genes Pleiotropically Associated With Atrial Fibrillation
Source: Front Cardiovasc Med. 2021 Dec 17;8:745757. doi: 10.3389/fcvm.2021.745757 (PMC8719596; doi:10.3389/fcvm.2021.745757)
Supplement: Supplementary file 1 [file Data_Sheet_1.xlsx]

## Sheet: ST1
Supplementary Table 1. 39 gene expression probes that passed the SMR test (P<0.05/8507)
Probe_ID	Gene	Chr	Probe_bp	TopSNP	TopSNP_bp	P_GWAS	P_eQTL	b_SMR	SE_SMR	P_SMR	P_HEIDI	Pass_HEIDI
ILMN_1856315	AK091747	1	41634411	rs2885697	41544279	2.884e-10	1.91232e-31	-0.125222	0.0226695	3.31768e-08	0.000603827	0
ILMN_1696394	IL6R	1	154427000	rs4845372	154415396	9.011e-10	1.42109e-15	0.183692	0.0377637	1.14891e-06	0.311162	1
ILMN_1667791	PPFIA4	1	203047726	rs871298	203039602	2.123e-18	4.76904e-62	-0.128873	0.0166054	8.43367e-15	0.0509319	1
ILMN_1808500	CEP68	2	65309704	rs6546123	65303582	4.022e-17	4.04992e-36	0.163525	0.0235191	3.5799e-12	0.0674095	1
ILMN_1671423	AK125871	2	70017336	rs6546548	70017022	1.315e-12	0	-0.0455234	0.0065709	4.26745e-12	7.83244e-06	0
ILMN_2262957	WIPF1	2	175547568	rs72914576	175529967	2.045e-11	9.4245e-72	-0.0882006	0.0140953	3.91381e-10	0.0117634	1
ILMN_1683678	SPATS2L	2	201342819	rs295141	201163556	5.032e-18	5.6581e-14	0.278631	0.0492055	1.49099e-08	0.027303	1
ILMN_2128795	LRIG1	3	66429525	rs17775391	66444697	6.878e-08	1.43237e-55	0.0805089	0.0157731	3.32203e-07	2.24482e-07	0
ILMN_1707342	LRIG1	3	66429651	rs17775391	66444697	6.878e-08	1.45803e-17	0.151191	0.0331487	5.09106e-06	1.177e-05	0
ILMN_1761010	PCCB	3	136048795	rs556788	136027549	8.762e-08	1.69537e-75	0.0714173	0.0138122	2.3333e-07	0.625728	1
ILMN_2262901	RUFY3	4	71672522	rs12512502	71776935	1.272e-06	5.16693e-62	0.0716657	0.0153781	3.15821e-06	0.630259	1
ILMN_1753279	HNRNPA0	5	137087760	rs11741787	137056006	4.781e-15	4.77218e-15	0.247622	0.0446439	2.91282e-08	0.00211578	0
ILMN_1706539	KDM3B	5	137772349	rs79976632	137772334	2.49e-11	6.75264e-51	-0.107158	0.017617	1.18205e-09	8.49177e-10	0
ILMN_1722025	CPEB4	5	173384981	rs112299234	173339531	1.998e-11	3.61539e-242	-0.0490047	0.00748217	5.77176e-11	0.0216906	1
ILMN_1781537	KDM1B	6	18223539	rs214507	18242770	5.022e-07	3.13275e-35	-0.10387	0.0223573	3.38542e-06	0.792379	1
ILMN_1784602	CDKN1A	6	36654993	rs66761782	36636080	1.354e-07	1.53389e-20	0.138746	0.030216	4.39406e-06	0.00691519	0
ILMN_1697309	NCF1	7	74188439	rs810366	74140925	4.222e-07	4.27995e-42	0.0937373	0.0197731	2.13026e-06	0.0467021	1
ILMN_2112988	NCF1C	7	74573738	rs810366	74140925	4.222e-07	7.04791e-32	0.108452	0.0233433	3.38502e-06	0.0147802	1
ILMN_2399877	COG5	7	106843363	rs2712224	107181235	3.328e-06	9.95093e-136	0.0431322	0.00949614	5.57029e-06	0.299032	1
ILMN_2042595	PCM1	8	17883164	rs208056	17822884	1.012e-10	2.67469e-51	-0.102657	0.0172826	2.85139e-09	0.00026719	0
ILMN_1684054	ASAH1	8	17941595	rs7387930	17920567	4.138e-07	8.90087e-85	-0.0623881	0.0127781	1.04797e-06	1.04443e-05	0
ILMN_1719344	NRBF2	10	64914119	rs10822155	65071215	4.005e-09	2.9314e-37	0.11141	0.0207752	8.20044e-08	0.00271522	0
ILMN_1679382	CCT2	12	69992168	rs11177752	70005534	1.347e-10	1.31536e-16	0.189006	0.0371873	3.7244e-07	1.01846e-05	0
ILMN_1710427	VPS37B	12	123350095	rs936083	123338964	1.584e-07	7.19915e-20	0.141068	0.0309466	5.15368e-06	0.50289	1
ILMN_2391419	SYNE2	14	64692647	rs7229	64692825	5.829e-23	1.38927e-138	0.0962611	0.0104587	3.45192e-20	1.58171e-06	0
ILMN_1788416	FAM108C1	15	81047927	rs7171941	81011226	2.319e-06	1.28003e-88	0.0572431	0.0125088	4.73427e-06	0.000454814	0
ILMN_1775175	RPL3L	16	1995844	rs2286466	2014283	1.198e-08	7.99555e-14	0.172036	0.0378631	5.52907e-06	0.10748	1
ILMN_1683700	TNFSF13	17	7460992	rs9899183	7452977	2.017e-09	4.01172e-107	-0.0651975	0.0112173	6.16423e-09	0.0795175	1
ILMN_1805636	PGAP3	17	37827537	rs2934951	37833328	2.132e-07	2.98458e-57	0.0781794	0.0158602	8.25346e-07	0.0358574	1
ILMN_2300695	IKZF3	17	37921755	rs907091	37921742	8.599e-10	1.0017e-91	-0.0708784	0.0120389	3.92202e-09	0.00684439	0
ILMN_1666206	GSDMB	17	38060997	rs12936231	38029120	1.004e-10	1.67067e-263	0.0456057	0.00713845	1.67256e-10	0.00509147	0
ILMN_2347193	GSDMB	17	38062136	rs12936231	38029120	1.004e-10	2.465e-166	0.0562165	0.00888721	2.52332e-10	0.014749	1
ILMN_2260756	GSDMB	17	38073727	rs7216558	38070071	6.474e-09	1.15083e-38	0.106799	0.0202753	1.38334e-07	0.0454516	1
ILMN_1662174	ORMDL3	17	38077572	rs12936231	38029120	1.004e-10	1.06432e-186	0.0531381	0.00837598	2.23723e-10	0.00216693	0
ILMN_2393693	LRRC37A4	17	43584508	rs113661667	43791610	3.165e-08	5.03466e-228	-0.0411998	0.00758353	5.54751e-08	0.331129	1
ILMN_1784428	MGC57346	17	43715150	rs62057067	43858326	7.017e-08	2.4349e-157	0.0475783	0.00897008	1.13227e-07	0.219622	1
ILMN_1743621	C17orf69	17	43719529	rs113029914	43981831	1.411e-07	8.5976e-34	0.104919	0.0217596	1.42304e-06	0.149959	1
ILMN_1697227	USP36	17	76783678	rs8072569	76787000	2.221e-06	4.25503e-261	-0.0329339	0.00702588	2.76543e-06	0.0168628	1
ILMN_1758806	C21orf2	21	45748868	rs56242109	45757631	3.507e-07	2.80051e-182	0.0431301	0.00859444	5.21121e-07	0.0396796	1
TopSNP = the top associated cis-eQTL of the probe in the eQTL data; Probe_bp = physical positions of probes (hg19); TopSNP_bp = physical positions of TopSNP (hg19); P_eQTL = P value of the TopSNP in the eQTL data; P_GWAS = P value of the TopSNP in GWAS; b_SMR = the estimated effect size of gene expression on trait from the SMR method; SE_SMR = standard error for b_SMR; P_SMR = P value from the SM…

## Sheet: ST2
Supplementary Table 2. 167 DNAm sites that passed the SMR test (P<0.05/93211)
Probe_ID	Gene	Chr	Probe_bp	TopSNP	TopSNP_bp	P_GWAS	P_eQTL	b_SMR	SE_SMR	P_SMR	P_HEIDI	Pass_HEIDI
cg12760995	CASZ1	1	10789713	rs880315	10796866	3.155e-09	1.36699e-92	-0.0629867	0.0111128	1.44532e-08	0.0848688	1
cg26913502	TTC39A	1	51811185	rs72692270	51571017	1.648e-14	1.93599e-21	0.155922	0.0260786	2.24604e-09	0.0600502	1
cg13396821	KCNN3	1	154812952	rs36088503	154812943	1.297e-47	1.7437e-18	-0.335939	0.0447065	5.72081e-14	0.00216106	0
cg18315680	KCNN3	1	154833117	rs4845397	154832304	7.256e-12	5.60685e-68	-0.0854762	0.0134707	2.21901e-10	3.5991e-14	0
cg10503610	KCNN3	1	154833121	rs4845397	154832304	7.256e-12	1.86764e-53	-0.0943563	0.015145	4.65841e-10	4.65293e-12	0
cg06221963	KCNN3	1	154839813	rs4845679	154861187	4.657e-32	0	0.0676791	0.0058583	7.156e-31	2.90351e-24	0
cg09359103	KCNN3	1	154839909	rs4845679	154861187	4.657e-32	0	0.069953	0.00608054	1.25365e-30	3.4764e-24	0
cg16680214	KCNN3	1	154839983	rs1007170	154881461	5.034e-31	1.81187e-241	0.0865516	0.00786679	3.73084e-28	1.35122e-20	0
cg23803022	PMVK	1	154908781	rs6699043	154913021	2.538e-34	4.95617e-17	-0.303299	0.0437859	4.30243e-12	0.000290364	0
cg20065217	PMVK	1	154913307	rs4845696	154911922	3.119e-34	8.23593e-26	-0.239494	0.0300145	1.47163e-15	0.000160531	0
cg16318349	PMVK	1	154917307	rs4845685	154878300	8.016e-35	3.3506e-33	0.214913	0.0250802	1.04365e-17	2.05806e-11	0
cg19233405	ZBTB7B	1	154988721	rs61811895	154976137	3.964e-26	5.24469e-09	-0.369495	0.0721915	3.08357e-07	0.0146249	1
cg14980020	ZBTB7B	1	154992262	rs2242195	154988957	1.183e-42	3.11536e-32	-0.247041	0.0275531	3.0747e-19	0.000123176	0
cg15204354	DCST1	1	155006911	rs6657129	155009871	2.094e-18	2.30986e-52	-0.122094	0.0161175	3.58457e-14	5.40538e-08	0
cg12436631	DCST1	1	155007014	rs6657129	155009871	2.094e-18	7.76702e-208	-0.0686584	0.00817308	4.44417e-17	8.84935e-17	0
cg08472142	DCST1	1	155007166	rs11264300	155019710	3.779e-18	2.77428e-60	0.113398	0.0148286	2.05344e-14	2.73415e-11	0
cg21596858	DCST1	1	155007254	rs10908453	155006091	2.188e-18	2.29769e-76	0.103986	0.0131862	3.12024e-15	6.35715e-12	0
cg24348479	DCST1	1	155007323	rs4845704	155008318	2.626e-18	2.2337e-67	-0.108036	0.0138874	7.28682e-15	6.56166e-11	0
cg17949364	EFNA3	1	155030594	rs11264302	155028522	3.754e-15	1.29251e-11	0.241049	0.0470499	3.0029e-07	1.82359e-06	0
cg22693806	PRRX1	1	170631847	rs651386	170591310	2.848e-43	3.02678e-15	0.366172	0.0534834	7.5698e-12	3.59265e-06	0
cg09010107	PRRX1	1	170638807	rs659580	170633896	2.59e-09	5.23242e-24	0.1232	0.0241127	3.23275e-07	1.70127e-07	0
cg14640592	MYOG	1	203044726	rs4950876	203021807	5.016e-12	1.76106e-13	0.194162	0.038605	4.91889e-07	0.143955	1
cg09396704	MYOG	1	203045229	rs1574183	203039174	3.96e-12	5.92165e-73	0.0832821	0.0128755	9.91214e-11	0.0783699	1
cg18811731	ADORA1	1	203086869	rs2270541	203040922	3.055e-11	8.03072e-22	-0.144411	0.0264369	4.69483e-08	0.366433	1
cg16731083	ADORA1	1	203086962	rs903366	203045188	1.925e-11	1.06752e-28	-0.125738	0.0219234	9.733e-09	0.168306	1
cg05010058	CEP68	2	65284262	rs2723066	65279321	1.311e-17	3.52345e-46	-0.125825	0.0171771	2.38621e-13	0.76087	1
cg00570635	RAB1A	2	65355269	rs12713532	65356552	3.468e-13	0	-0.0383315	0.00528311	4.00215e-13	0.504763	1
cg13874290	AK125871	2	70017056	rs12467361	70019127	1.246e-12	2.56271e-276	0.0494314	0.00710997	3.59101e-12	0.000245889	0
cg19716816	GMCL1	2	70056267	rs921711	70084977	2.448e-13	2.60709e-14	-0.210728	0.0399362	1.31587e-07	5.38739e-08	0
cg02498382	SNRNP27	2	70120550	rs6720498	70124805	4.908e-14	3.56323e-37	0.121052	0.0186608	8.75741e-11	0.000175297	0
cg08725083	CHMP3	2	86790844	rs60073472	86780540	9.471e-08	1.98475e-95	-0.0735876	0.0141839	2.12442e-07	0.000982568	0
cg17740434	LOC100506866	2	179388064	rs2288325	179404786	7.471e-24	4.38527e-20	0.262478	0.0386866	1.16304e-11	0.648007	1
cg15609237	TTN	2	179395885	rs4894029	179447848	8.353e-15	9.00986e-21	0.170734	0.0286247	2.45281e-09	0.000188374	0
cg06737250	SPATS2L	2	201042953	rs1534599	201073133	1.041e-07	0	0.0282739	0.00534513	1.22541e-07	7.75683e-08	0
cg04283868	SPATS2L	2	201171347	rs12618057	201171355	9.469e-19	4.4391e-11	0.304035	0.0576206	1.31677e-07	0.243918	1
cg19025272	SPATS2L	2	201177919	rs10931898	201171191	6.473e-24	9.54965e-14	0.280129	0.0468278	2.20261e-09	0.389117	1
cg14106933	SPATS2L	2	201194453	rs4673912	201168993	3.756e-18	1.09847e-37	0.143385	0.0199032	5.84096e-13	0.0293833	1
cg12400702	CAND2	3	12838781	rs6763619	12822147	9.896e-15	2.03263e-26	-0.15279	0.0243401	3.44541e-10	0.00097301	0
cg24848339	CAND2	3	12840334	rs12629892	12818920	1.312e-11	1.34409e-46	0.098499	0.0161076	9.65276e-10	1.95807e-05	0
cg02217386	CAND2	3	12856862	rs6790757	12831580	3.314e-15	1.28849e-16	0.198908	0.0347523	1.04305e-08	0.00898809	0
cg23482898	CAND2	3	12858887	rs11128614	12819212	7.899e-12	2.38214e-23	-0.140798	0.0250595	1.92575e-08	8.4961e-07	0
cg11882607	CAND2	3	12858926	rs12638595	12819281	9.201e-12	7.81346e-73	-0.0804185	0.0126522	2.06951e-10	7.20423e-08	0
cg22254681	SLC6A6	3	14444041	rs7626609	12806080	7.296e-11	1.541e-17	-0.154082	0.029746	2.21966e-07	0.00099351	0
cg16858587	SCN5A	3	38658093	rs6599220	38637994	1.625e-11	2.33467e-46	0.33936	0.0557145	1.1217e-09	1.3557e-09	0
cg06211456	LRIG1	3	66401611	rs17774191	66401646	1.751e-07	3.39099e-243	-0.0378818	0.00736565	2.70335e-07	0.305633	1
cg08838842	PHLDB2	3	111577634	rs11711475	111570435	6.613e-14	1.36456e-16	-0.17888	0.0321349	2.59851e-08	0.0456974	1
cg04153991	PHLDB2	3	111577705	rs17492619	111671794	1.146e-13	4.80786e-17	-0.285401	0.051474	2.94689e-08	0.218088	1
cg20131219	PHLDB2	3	111676660	rs766745	111673636	1.491e-07	0	0.0281116	0.00540572	1.98931e-07	4.93653e-05	0
cg21029045	PITX2	4	111551987	rs2595103	111554499	2.472e-44	1.54653e-14	-0.399371	0.059253	1.58271e-11	0.00964391	0
cg19602081	PITX2	4	111553161	rs1982361	111560423	3.772e-83	4.50449e-206	-0.163227	0.0100374	1.83825e-59	1.26842e-12	0
cg19829847	PITX2	4	111554501	rs1448818	111570223	4.863e-45	2.22673e-33	0.261846	0.0285966	5.35794e-20	9.48114e-09	0
cg18501555	PITX2	4	111554966	rs2595105	111552761	1.064e-82	3.27267e-14	0.566849	0.0803482	1.72714e-12	0.0235064	1
cg10391633	PITX2	4	111558464	rs2595105	111552761	1.064e-82	1.40956e-09	0.684301	0.118525	7.76644e-09	0.0295935	1
cg27183679	PITX2	4	111562545	rs1448818	111570223	4.863e-45	3.93841e-10	0.50302	0.0879557	1.07145e-08	0.0212089	1
cg10867456	PITX2	4	111614644	rs57880250	111617837	2.46e-209	9.47793e-20	-0.877814	0.100617	2.67889e-18	3.3159e-06	0
cg03587884	PITX2	4	111642146	rs4529121	111645555	0	7.59808e-10	-1.26581	0.208193	1.20201e-09	0.199322	1
cg06570358	ARHGAP10	4	148928832	rs56743769	148902356	2.098e-09	3.74978e-63	0.154618	0.0273685	1.60934e-08	0.00146926	0
cg26282731	ARHGAP10	4	148939288	rs17024280	148930842	1.181e-09	5.94026e-30	0.213828	0.039941	8.62165e-08	1.023e-06	0
cg12414301	PKD2L2	5	137224213	rs10440755	137414466	1.754e-08	1.44397e-105	-0.0745626	0.0136833	5.06048e-08	2.2067e-06	0
cg03684156	KIF20A	5	137514661	rs486835	137472398	1.671e-16	1.16013e-13	0.229552	0.041548	3.29506e-08	0.00092883	0
cg22657492	GFRA3	5	137593488	rs2967780	137555500	6.339e-16	5.75154e-35	-0.135965	0.0200501	1.19135e-11	3.25865e-06	0
cg06799163	CDC25C	5	137670363	rs2240332	137767893	4.445e-13	4.06909e-18	-0.180681	0.0324572	2.59549e-08	1.29343e-06	0
cg09817016	KDM3B	5	137690920	rs113322698	137769576	4.546e-13	1.20184e-87	0.0802717	0.0117774	9.37851e-12	2.59793e-05	0
cg26069252	EGR1	5	137800343	rs111549735	137798584	1.304e-09	1.11977e-25	-0.119993	0.0229611	1.73288e-07	0.000359985	0
cg09143673	NKX2-5	5	172664439	rs3095872	172656191	1.198e-14	6.28199e-14	0.217533	0.0405088	7.87273e-08	0.0947263	1
cg13004182	NKX2-5	5	172665707	rs6882776	172664163	9.637e-22	1.1054e-11	-0.292642	0.0527643	2.91924e-08	0.0383891	1
cg01753208	NKX2-5	5	172666071	rs6882776	172664163	9.637e-22	3.93997e-64	-0.12012	0.0143796	6.62484e-17	0.00123577	0
cg14980667	NKX2-5	5	172666228	rs2277923	172662024	5.199e-21	1.06221e-46	-0.147937	0.0188252	3.88904e-15	2.80041e-05	0
cg19506433	NKX2-5	5	172670518	rs10071514	172669771	1.384e-21	2.19386e-35	0.179054	0.0237334	4.54495e-14	0.923172	1
cg05234035	NKX2-5	5	172673203	rs6884881	172673319	2.244e-14	1.18424e-11	0.237325	0.0467977	3.95098e-07	6.04816e-07	0
cg08433492	NKX2-5	5	172673299	rs6860510	172645586	6.523e-15	9.95319e-14	0.226428	0.0420174	7.08848e-08	4.97602e-07	0
cg18693985	CPEB4	5	173351052	rs747472	173353514	4.049e-11	0	0.0436316	0.00671092	7.94787e-11	0.119074	1
cg02730678	CDKN1A	6	36641554	rs66761782	36636080	1.354e-07	8.46005e-99	-0.060089	0.0117272	2.99284e-07	0.0358976	1
cg11920449	CDKN1A	6	36645608	rs3176326	36647289	1.424e-13	5.93531e-205	0.0713579	0.00996677	8.09228e-13	2.46364e-07	0
cg24425727	CDKN1A	6	36645648	rs3176326	36647289	1.424e-13	1.28922e-184	0.0732435	0.0102614	9.48534e-13	4.10498e-07	0
cg15474579	CDKN1A	6	36645812	rs730506	36645968	2.286e-13	2.50697e-63	0.10857	0.0161104	1.59322e-11	0.000530484	0
cg04972856	C6orf162	6	88032051	rs9353452	87837153	2.277e-09	2.13532e-178	0.0477968	0.00812137	3.97313e-09	0.0289649	1
cg12350822	C6orf162	6	88032061	rs7774872	87818962	2.725e-09	0	0.0387357	0.00656431	3.61407e-09	0.0192204	1
cg02407372	C6orf164	6	88106922	rs6454597	87984117	2.775e-09	1.61849e-38	-0.0933045	0.0172763	6.63699e-08	0.301351	1
cg10374523	BRD7P3	6	118620467	rs77433295	118634453	1.599e-13	4.29878e-15	0.299874	0.0557803	7.61679e-08	0.206908	1
cg03039315	CEP85L	6	118973136	rs7772921	118964623	3.839e-10	0	-0.0400736	0.00642954	4.58385e-10	2.8708e-11	0
cg12761472	CEP85L	6	119031922	rs281868	118574061	8.006e-22	1.94199e-09	0.320351	0.0628761	3.48809e-07	0.0115181	1
cg03945663	LOC100128176	6	149309952	rs78811127	149413519	3.997e-17	2.3737e-10	0.388438	0.0767383	4.1519e-07	0.0988829	1
cg19815325	LOC100128176	6	149357256	rs2500549	149344832	2.249e-11	2.06647e-23	0.152131	0.0274016	2.82587e-08	0.269654	1
cg04825872	LOC100128176	6	149381604	rs6935330	149401560	3.247e-10	7.81799e-86	0.0686269	0.0114499	2.05129e-09	0.00964288	0
cg21368479	BC041998	6	149415018	rs1890612	149414461	1.141e-07	1.20918e-69	-0.0645705	0.0127017	3.70347e-07	0.00230327	0
cg24404329	TES	7	115849899	rs3807958	115853066	2.826e-13	3.80295e-16	0.183004	0.0337454	5.85802e-08	0.000206308	0
cg25274503	CAV2	7	116140128	rs67982517	116075363	2.514e-10	5.53824e-83	0.12112	0.0201434	1.82256e-09	3.51062e-05	0
cg12771187	CAV2	7	116152010	rs6466581	116162985	9.571e-28	1.72615e-10	-0.35369	0.0642551	3.70287e-08	0.0381866	1
cg24770985	CAV1	7	116166421	rs113920204	116012520	6.484e-10	2.78527e-87	0.119559	0.0202586	3.5995e-09	8.65249e-06	0
cg05917273	CAV1	7	116200522	rs6466587	116198001	1.838e-25	0	0.0561195	0.00541371	3.53359e-25	2.91356e-06	0
cg24576940	KCNH2	7	150648283	rs7789146	150661409	2.116e-11	9.11387e-23	-0.182369	0.0329074	2.99226e-08	0.0483216	1
cg23287229	FBXO32	8	124552202	rs2280919	124551779	2.107e-08	5.05653e-69	-0.0656652	0.0123437	1.03911e-07	5.03791e-10	0
cg14215363	7SK	8	124632130	rs62520927	124636043	6.329e-11	3.41014e-22	0.226496	0.0417246	5.68767e-08	0.075329	1
cg22822656	PTK2	8	142015172	rs13258420	141905612	2.277e-08	4.42954e-53	0.0746494	0.0142651	1.66771e-07	0.139778	1
cg17775079	LOC84989	10	65224441	rs4454603	65012750	1.094e-11	1.35051e-14	0.175663	0.0343679	3.20055e-07	0.0392809	1
cg01528832	LOC84989	10	65225240	rs10761767	65192431	1.12e-08	0	0.0370333	0.00654535	1.53185e-08	0.592304	1
cg02286717	SYNPO2L	10	75415704	rs11000766	75512952	4.713e-29	6.338e-257	0.0962561	0.00904542	1.91204e-26	0.0633847	1
cg09521743	SYNPO2L	10	75415752	rs34163229	75406912	1.993e-31	6.98428e-96	0.165259	0.0162746	3.16722e-24	0.203564	1
cg19154600	SYNPO2L	10	75415868	rs4746139	75407649	1.876e-31	1.68728e-102	0.159573	0.0156014	1.48333e-24	0.0441165	1
cg23083424	SYNPO2L	10	75415875	rs4746139	75407649	1.876e-31	5.63618e-130	0.139658	0.0133184	1.00075e-25	0.196382	1
cg05697785	SYNPO2L	10	75416760	rs3812629	75407290	2.259e-31	1.84536e-11	-0.368229	0.0633454	6.13484e-09	0.267006	1
cg04320760	FUT11	10	75533139	rs3870406	75474261	2.723e-08	4.3439e-56	-0.102903	0.0195389	1.38999e-07	1.23718e-14	0
cg23231163	FUT11	10	75533350	rs3870406	75474261	2.723e-08	2.93233e-125	-0.0702928	0.0129234	5.35299e-08	3.98358e-18	0
cg15838173	FUT11	10	75533400	rs12766737	75485321	1.669e-10	1.99454e-131	-0.0584527	0.00948723	7.21985e-10	3.0362e-17	0
cg19442545	FUT11	10	75533431	rs3870406	75474261	2.723e-08	2.49971e-208	-0.0581772	0.0105829	3.85746e-08	8.69132e-19	0
cg07699608	CHCHD1	10	75541558	rs11000766	75512952	4.713e-29	3.82325e-104	-0.157588	0.0158429	2.60182e-23	0.0267356	1
cg03361432	KCNIP2	10	103605720	rs11191156	103702763	1.587e-08	1.26262e-190	-0.0445655	0.00804135	2.98969e-08	0.045635	1
cg14124646	HPS6	10	103824453	rs76134290	103559245	1.356e-08	1.30115e-122	-0.0642388	0.0117048	4.05909e-08	0.131847	1
cg12324970	PITX3	10	104000446	rs3758553	103992599	2.395e-11	2.89572e-48	-0.0956394	0.0158387	1.55699e-09	0.00357895	0
cg24691483	Mir_584	10	104059082	rs1854291	103992122	2.689e-11	1.4152e-19	-0.152924	0.0286263	9.18856e-08	0.00547886	0
cg23557746	Mir_584	10	104060662	rs2479550	104034634	2.196e-09	3.18501e-22	-0.201793	0.0397239	3.77665e-07	0.399396	1
cg23042847	NEURL	10	105325764	rs7067666	105332452	7.832e-46	3.79955e-08	-0.529404	0.103142	2.85497e-07	0.623069	1
cg07969475	NEURL	10	105341914	rs11815048	105338822	8.545e-64	2.4147e-22	-0.452119	0.0537347	3.96557e-17	5.83835e-13	0
cg16311536	NEURL	10	105344174	rs7900994	105395453	2.59e-17	1.31e-31	0.277364	0.0404103	6.70992e-12	4.27508e-10	0
cg03422944	NEURL	10	105344723	rs11598047	105342672	8.952e-66	3.28681e-24	0.415482	0.0476155	2.64375e-18	0.0001238	0
cg17426192	NEURL	10	105344747	rs11598047	105342672	8.952e-66	3.93448e-25	0.408394	0.04612	8.36622e-19	0.000286273	0
cg07709475	SH3PXD2A	10	105423558	rs145978079	105376021	3.116e-08	2.76105e-214	0.145382	0.0266563	4.92604e-08	0.0031944	0
cg04788957	Y_RNA	10	105438008	rs2073338	105642803	7.341e-09	1.64323e-38	-0.0958585	0.0180728	1.13274e-07	6.18345e-12	0
cg04688330	SH3PXD2A	10	105451802	rs11191833	105619678	9.755e-09	5.05842e-88	-0.0622594	0.0113624	4.26727e-08	7.58451e-10	0
cg17683908	SH3PXD2A	10	105614429	rs9420904	105666745	1.86e-09	7.62466e-61	0.0792606	0.0140313	1.61543e-08	5.5944e-11	0
cg01727419	SH3PXD2A	10	105616523	rs2295786	105616482	9.494e-09	0	0.0333422	0.00586979	1.34449e-08	1.02676e-10	0
cg05078611	KCNJ5	11	128781382	rs7925056	128787554	3.783e-09	2.05659e-88	-0.0716763	0.0126557	1.48268e-08	1.42119e-06	0
cg22263007	SOX5	12	24714924	rs149518091	24720104	1.184e-07	0	0.0655312	0.0125008	1.58707e-07	0.0167029	1
cg13080282	SOX5	12	24717178	rs7974523	24708778	4.314e-08	6.64938e-87	-0.156031	0.0295715	1.31753e-07	0.0654635	1
cg02058108	SSPN	12	26348117	rs3809138	26346956	1.047e-11	3.19571e-74	0.0841702	0.0131548	1.5699e-10	0.210656	1
cg00040646	CCT2	12	69979077	rs11177726	69969010	6.515e-10	0	-0.0426032	0.00701068	1.22529e-09	3.32549e-06	0
cg10233830	TBX5	12	114701413	rs80353587	114713896	1.552e-08	3.84934e-116	0.068763	0.0124848	3.6351e-08	1.84331e-05	0
cg09998151	JA429831	14	32926900	rs941746	32904928	4.31e-08	0	-0.0294217	0.00542886	5.97666e-08	3.39181e-05	0
cg15889061	CFL2	14	35184805	rs10133549	35185784	3.805e-10	1.59076e-78	0.0699497	0.0118413	3.47799e-09	5.58213e-06	0
cg23250157	SYNE2	14	64679961	rs1255977	64649894	2.53e-15	4.49003e-32	-0.195372	0.0297064	4.80843e-11	0.162016	1
cg00792184	DPF3	14	73355148	rs3814863	73361939	1.27e-09	3.14329e-111	-0.0584036	0.0100101	5.39638e-09	0.00458379	0
cg11288274	HCN4	15	73646424	rs4575492	73675472	3.076e-14	1.13716e-35	0.178331	0.0274407	8.09782e-11	0.0240054	1
cg06757333	HCN4	15	73655217	rs11636411	73651202	5.427e-14	0	-0.0705185	0.00952211	1.304e-13	0.00402469	0
cg10576051	HCN4	15	73661652	rs74022964	73677264	3.51e-36	1.69478e-14	-0.332725	0.0508004	5.76722e-11	0.0134208	1
cg01211349	HCN4	15	73661769	rs7172038	73667255	4.782e-36	2.21765e-08	-0.450614	0.0881518	3.19119e-07	NA
cg01796676	HCN4	15	73680284	rs7174643	73680301	7.286e-27	5.16973e-15	0.268204	0.0423548	2.41518e-10	3.49065e-07	0
cg00991848	RPS2	16	2014270	rs2815301	2004718	3.79e-09	7.52147e-33	0.111489	0.0209944	1.09366e-07	0.115141	1
cg18279742	SNORA78	16	2015703	rs758335	2011126	7.738e-08	1.83396e-74	0.0657599	0.0127442	2.46976e-07	0.205188	1
cg16791832	ZFHX3	16	73102243	rs728646	73077574	4.098e-34	1.47673e-276	-0.0884111	0.00769025	1.37346e-30	5.99687e-19	0
cg05616858	PGAP3	17	37843591	rs903506	37879762	9.518e-09	1.89238e-38	-0.0966161	0.0183526	1.40628e-07	0.823835	1
cg16557858	MIR4728	17	37879740	rs903506	37879762	9.518e-09	7.18792e-28	0.115999	0.0227565	3.44339e-07	0.0706039	1
cg10057218	GSDMB	17	38074149	rs9303281	38074046	5.544e-09	5.70638e-45	-0.0869185	0.0162305	8.54367e-08	0.00306862	0
cg17117718	LOC644172	17	43663208	rs62054762	43909022	6.01e-08	0	0.0304084	0.00562401	6.41309e-08	0.0287058	1
cg22968622	LOC644172	17	43663579	rs199448	44809001	9.054e-09	0	0.0323661	0.00565469	1.04188e-08	0.0642307	1
cg05727186	CRHR1	17	43697356	rs62057156	43904948	2.823e-08	1.47067e-52	-0.0963666	0.0185722	2.11687e-07	0.0683003	1
cg03954353	C17orf69	17	43715162	rs62057154	43904610	2.782e-08	1.01258e-50	0.0971064	0.0187202	2.13419e-07	0.0668556	1
cg23762722	CRHR1	17	43817897	rs112746008	44126650	3.456e-08	9.9659e-86	-0.0779683	0.0147367	1.21804e-07	0.0794816	1
cg16228356	CRHR1	17	43848958	rs62057123	43901238	2.703e-08	5.95974e-179	-0.0515364	0.0093863	4.00575e-08	0.103474	1
cg15295732	IMP5	17	43942128	rs55763795	43908773	3.729e-08	1.04199e-105	-0.0657036	0.0123815	1.11692e-07	0.112581	1
cg05301556	MAPT	17	43971177	rs17425752	43906726	3.522e-08	1.30857e-66	-0.0834736	0.0159151	1.56346e-07	0.132973	1
cg16520312	MAPT	17	43971471	rs62054805	43915054	5.404e-08	6.34071e-72	-0.0793802	0.0152003	1.76739e-07	0.116181	1
cg18878992	LOC100130148	17	43974344	rs62054761	43909008	6.043e-08	2.74271e-132	0.0591092	0.011163	1.18965e-07	0.0717236	1
cg14202850	LOC100130148	17	43974869	rs112454267	44005329	4.626e-08	9.29434e-39	0.112854	0.0223351	4.35483e-07	0.172176	1
cg02228913	MAPT	17	44058016	rs62054835	43934672	3.732e-08	0	-0.0338976	0.00616534	3.83926e-08	0.162633	1
cg00846647	MAPT	17	44060252	rs62057156	43904948	2.823e-08	0	-0.0396701	0.0072648	4.74554e-08	0.124471	1
cg21705961	MAPT	17	44060775	rs78872653	43905134	7.599e-08	5.98102e-119	-0.0627258	0.0119762	1.62741e-07	0.0827974	1
cg01934064	MAPT	17	44064242	rs55865707	43908826	3.695e-08	8.94522e-65	0.0852093	0.016363	1.91454e-07	0.0608616	1
cg07368061	STH	17	44090862	rs62056786	43975285	4.634e-08	1.69567e-145	-0.0557941	0.0104063	8.24954e-08	0.120828	1
cg09764761	KIAA1267	17	44105544	rs16940665	43907896	3.78e-08	3.37771e-122	-0.0620129	0.0116386	9.9182e-08	0.0647121	1
cg19832721	KIAA1267	17	44249866	rs55686102	44202608	3.825e-08	0	0.0366928	0.00672518	4.86878e-08	0.118529	1
cg08670715	LRRC37A	17	44341754	rs16940674	43910507	3.767e-08	6.42558e-50	0.0981571	0.0190845	2.69985e-07	0.0306671	1
cg05159804	LRRC37A	17	44343776	rs16940665	43907896	3.78e-08	6.54204e-269	-0.0423748	0.00783979	6.47747e-08	0.121663	1
cg26170930	GOSR2	17	45020358	rs17608766	45013271	7.5e-10	6.88356e-25	-0.182043	0.0344544	1.26675e-07	3.35342e-06	0
cg17278466	USP36	17	76798203	rs2306526	76798362	1.428e-07	5.16872e-56	0.0687614	0.0137153	5.34565e-07	0.661635	1
cg02580626	Em:AC008101.5	22	18572133	rs464385	18571008	6.3e-08	3.75037e-81	-0.0626623	0.0120012	1.77636e-07	0.0032409	0
cg14516948	CCDC134	22	42196187	rs738248	42196467	2.169e-07	1.61094e-125	-0.0475923	0.00940129	4.14193e-07	0.94406	1
Gene= Closest_TSS_gene_name; TopSNP = the top associated cis-mQTL of the probe in the meta-analysis mQTL data; Probe_bp = physical positions of probes (hg19); TopSNP_bp = physical positions of TopSNP (hg19); P_eQTL = P value of the TopSNP in the mQTL data; P_GWAS = P value of the TopSNP in GWAS; b_SMR = the estimated effect size of gene expression on trait from the SMR method; SE_SMR = standard e…

## Sheet: ST3
Supplementary Table 3. Pleiotropic associations between DNAm sites, transcripts, and AF from the SMR analyses of multiple omics data
Functional Genes		Methylation		Gene expression		Methylation - AF				Methylation - Gene expression						Gene expression - AF				Top SNP for methylation - AF				Top SNP for methylation - gene expression				Top SNP for gene expression - AF				r2 between top SNPs
Gene	Chr	Me_probe	Me_bp	Exp_probe	Exp_bp	b_SMR	SE_SMR	P_SMR	P_HEIDI	b_SMR	SE_SMR	P_SMR	FDR<0.05	p_HEIDI	Pass_HEIDI	b_SMR	SE_SMR	P_SMR	P_HEIDI	SNP	SNP_bp	A1	A2	SNP	SNP_bp	A1	A2	SNP	SNP_bp	A1	A2	r2_12	r2_13	r2_23
IL6R	1	cg19233405	154988721	ILMN_1696394	154427000	-0.369495	0.0721915	3.08357e-07	0.0146249	-0.0693775	0.142872	0.627256	0	0.472413	1	0.183692	0.0377637	1.14891e-06	0.311162	rs61811895	154976137	T	G	rs61811895	154976137	T	G	rs4845372	154415396	A	C	1	0.004	0.004
PPFIA4	1	cg14640592	203044726	ILMN_1667791	203047726	0.194162	0.038605	4.91889e-07	0.143955	-1.86139	0.299268	4.97751e-10	1	0.310995	1	-0.128873	0.0166054	8.43367e-15	0.0509319	rs4950876	203021807	A	G	rs903365	203045042	T	C	rs871298	203039602	C	G	0.897	0.726	0.714
PPFIA4	1	cg09396704	203045229	ILMN_1667791	203047726	0.0832821	0.0128755	9.91214e-11	0.0783699	-0.821438	0.0673143	2.99473e-34	1	0.000427671	0	-0.128873	0.0166054	8.43367e-15	0.0509319	rs1574183	203039174	T	C	rs871298	203039602	C	G	rs871298	203039602	C	G	0.752	0.752	1
PPFIA4	1	cg18811731	203086869	ILMN_1667791	203047726	-0.144411	0.0264369	4.69483e-08	0.366433	1.0512	0.141558	1.11998e-13	1	0.00106656	0	-0.128873	0.0166054	8.43367e-15	0.0509319	rs2270541	203040922	T	G	rs2270541	203040922	T	G	rs871298	203039602	C	G	1	0.394	0.394
PPFIA4	1	cg16731083	203086962	ILMN_1667791	203047726	-0.125738	0.0219234	9.733e-09	0.168306	0.925412	0.114031	4.83879e-16	1	0.000558604	0	-0.128873	0.0166054	8.43367e-15	0.0509319	rs903366	203045188	T	A	rs903366	203045188	T	A	rs871298	203039602	C	G	1	0.434	0.434
CEP68	2	cg05010058	65284262	ILMN_1808500	65309704	-0.125825	0.0171771	2.38621e-13	0.76087	-0.684854	0.077589	1.07819e-18	1	0.00076278	0	0.163525	0.0235191	3.5799e-12	0.0674095	rs2723066	65279321	G	T	rs2723064	65279805	C	T	rs6546123	65303582	T	C	0.88	0.685	0.794
CEP68	2	cg00570635	65355269	ILMN_1808500	65309704	-0.0383315	0.00528311	4.00215e-13	0.504763	-0.262039	0.0215985	7.12227e-34	1	8.22422e-07	0	0.163525	0.0235191	3.5799e-12	0.0674095	rs12713532	65356552	G	C	rs12713532	65356552	G	C	rs6546123	65303582	T	C	1	0.873	0.873
SPATS2L	2	cg04283868	201171347	ILMN_1683678	201342819	0.304035	0.0576206	1.31677e-07	0.243918	0.730952	0.168691	1.47028e-05	1	0.00930589	0	0.278631	0.0492055	1.49099e-08	0.027303	rs12618057	201171355	C	T	rs12618057	201171355	C	T	rs295141	201163556	G	A	1	0.582	0.582
SPATS2L	2	cg19025272	201177919	ILMN_1683678	201342819	0.280129	0.0468278	2.20261e-09	0.389117	0.485497	0.131461	0.00022155	1	4.17846e-05	0	0.278631	0.0492055	1.49099e-08	0.027303	rs10931898	201171191	G	C	rs10931898	201171191	G	C	rs295141	201163556	G	A	1	0.485	0.485
SPATS2L	2	cg14106933	201194453	ILMN_1683678	201342819	0.143385	0.0199032	5.84096e-13	0.0293833	0.387916	0.0742433	1.74222e-07	1	0.000513102	0	0.278631	0.0492055	1.49099e-08	0.027303	rs4673912	201168993	T	G	rs4673912	201168993	T	G	rs295141	201163556	G	A	1	0.493	0.493
CPEB4	5	cg09143673	172664439	ILMN_1722025	173384981	0.217533	0.0405088	7.87273e-08	0.0947263	-0.256257	0.121373	0.0347456	0	0.134764	1	-0.0490047	0.00748217	5.77176e-11	0.0216906	rs3095872	172656191	T	C	rs3132138	172655663	T	G	rs112299234	173339531	C	T	0.979	0	0
CPEB4	5	cg13004182	172665707	ILMN_1722025	173384981	-0.292642	0.0527643	2.91924e-08	0.0383891	0.0730494	0.125063	0.559151	0	0.00564804	0	-0.0490047	0.00748217	5.77176e-11	0.0216906	rs6882776	172664163	A	G	rs6882776	172664163	A	G	rs112299234	173339531	C	T	1	0.001	0.001
CPEB4	5	cg19506433	172670518	ILMN_1722025	173384981	0.179054	0.0237334	4.54495e-14	0.923172	0.0836992	0.0704088	0.234534	0	0.00256051	0	-0.0490047	0.00748217	5.77176e-11	0.0216906	rs10071514	172669771	G	A	rs2161118	172675594	C	T	rs112299234	173339531	C	T	0.649	0.002	0.003
CPEB4	5	cg18693985	173351052	ILMN_1722025	173384981	0.0436316	0.00671092	7.94787e-11	0.119074	-0.896551	0.0358266	3.28688e-138	1	0.115836	1	-0.0490047	0.00748217	5.77176e-11	0.0216906	rs747472	173353514	C	T	rs55850761	173373488	C	A	rs112299234	173339531	C	T	0.995	0.986	0.981
RPL3L	16	cg00991848	2014270	ILMN_1775175	1995844	0.111489	0.0209944	1.09366e-07	0.115141	0.595358	0.096845	7.86994e-10	1	0.16472	1	0.172036	0.0378631	5.52907e-06	0.10748	rs2815301	2004718	T	C	rs397460	2010181	G	C	rs2286466	2014283	A	G	0.855	0.769	0.891
RPL3L	16	cg18279742	2015703	ILMN_1775175	1995844	0.0657599	0.0127442	2.46976e-07	0.205188	0.404191	0.0589046	6.79969e-12	1	0.0336343	1	0.172036	0.0378631	5.52907e-06	0.10748	rs758335	2011126	A	G	rs758335	2011126	A	G	rs2286466	2014283	A	G	1	0.974	0.974
PGAP3	17	cg05616858	37843591	ILMN_1805636	37827537	-0.0966161	0.0183526	1.40628e-07	0.823835	-0.961955	0.0974012	5.27951e-23	1	0.0304845	1	0.0781794	0.0158602	8.25346e-07	0.0358574	rs903506	37879762	G	A	rs2517955	37843681	C	T	rs2934951	37833328	A	G	0.917	0.894	0.926
PGAP3	17	cg16557858	37879740	ILMN_1805636	37827537	0.115999	0.0227565	3.44339e-07	0.0706039	1.18268	0.134388	1.36171e-18	1	0.755928	1	0.0781794	0.0158602	8.25346e-07	0.0358574	rs903506	37879762	G	A	rs2517951	37853097	C	T	rs2934951	37833328	A	G	0.982	0.894	0.903
GSDMB	17	cg05616858	37843591	ILMN_2347193	38062136	-0.0966161	0.0183526	1.40628e-07	0.823835	-1.02889	0.101265	2.98026e-24	1	0.0350762	1	0.0562165	0.00888721	2.52332e-10	0.014749	rs903506	37879762	G	A	rs2517955	37843681	C	T	rs12936231	38029120	C	G	0.917	0.425	0.386
GSDMB	17	cg16557858	37879740	ILMN_2347193	38062136	0.115999	0.0227565	3.44339e-07	0.0706039	1.24039	0.13868	3.74621e-19	1	6.69591e-06	0	0.0562165	0.00888721	2.52332e-10	0.014749	rs903506	37879762	G	A	rs2517951	37853097	C	T	rs12936231	38029120	C	G	0.982	0.425	0.421
GSDMB	17	cg05616858	37843591	ILMN_2260756	38073727	-0.0966161	0.0183526	1.40628e-07	0.823835	-0.455878	0.0739001	6.87915e-10	1	0.314883	1	0.106799	0.0202753	1.38334e-07	0.0454516	rs903506	37879762	G	A	rs2517955	37843681	C	T	rs7216558	38070071	C	T	0.917	0.355	0.32
GSDMB	17	cg16557858	37879740	ILMN_2260756	38073727	0.115999	0.0227565	3.44339e-07	0.0706039	0.58996	0.097376	1.37335e-09	1	4.91485e-05	0	0.106799	0.0202753	1.38334e-07	0.0454516	rs903506	37879762	G	A	rs2517951	37853097	C	T	rs7216558	38070071	C	T	0.982	0.355	0.351
LRRC37A4	17	cg17117718	43663208	ILMN_2393693	43584508	0.0304084	0.00562401	6.41309e-08	0.0287058	-0.743404	0.0259481	1.61809e-180	1	5.15737e-11	0	-0.0411998	0.00758353	5.54751e-08	0.331129	rs62054762	43909022	T	G	rs55686102	44202608	T	C	rs113661667	43791610	C	T	0.968	0.984	0.984
LRRC37A4	17	cg22968622	43663579	ILMN_2393693	43584508	0.0323661	0.00565469	1.04188e-08	0.0642307	-0.764618	0.0275806	3.68309e-169	1	5.48407e-16	0	-0.0411998	0.00758353	5.54751e-08	0.331129	rs199448	44809001	G	A	rs199447	44812188	T	C	rs113661667	43791610	C	T	0.989	0.867	0.857
LRRC37A4	17	cg05727186	43697356	ILMN_2393693	43584508	-0.0963666	0.0185722	2.11687e-07	0.0683003	2.35161	0.171823	1.22725e-42	1	0.000636019	0	-0.0411998	0.00758353	5.54751e-08	0.331129	rs62057156	43904948	C	G	rs62057121	43900760	A	G	rs113661667	43791610	C	T	1	1	1
LRRC37A4	17	cg03954353	43715162	ILMN_2393693	43584508	0.0971064	0.0187202	2.13419e-07	0.0668556	-2.34719	0.173059	6.6439e-42	1	0.000498124	0	-0.0411998	0.00758353	5.54751e-08	0.331129	rs62057154	43904610	T	C	rs55979424	43900081	T	C	rs113661667	43791610	C	T	1	1	1
LRRC37A4	17	cg23762722	43817897	ILMN_2393693	43584508	-0.0779683	0.0147367	1.21804e-07	0.0794816	1.86047	0.112216	9.82856e-62	1	0.0047149	0	-0.0411998	0.00758353	5.54751e-08	0.331129	rs112746008	44126650	T	C	rs76563578	43933879	G	C	rs113661667	43791610	C	T	0.984	0.984	1
LRRC37A4	17	cg16228356	43848958	ILMN_2393693	43584508	-0.0515364	0.0093863	4.00575e-08	0.103474	1.2457	0.0585368	1.71543e-100	1	0.000102365	0	-0.0411998	0.00758353	5.54751e-08	0.331129	rs62057123	43901238	G	A	rs78074121	43896690	C	T	rs113661667	43791610	C	T	1	1	1
LRRC37A4	17	cg15295732	43942128	ILMN_2393693	43584508	-0.0657036	0.0123815	1.11692e-07	0.112581	1.60522	0.0890309	1.13563e-72	1	0.000107464	0	-0.0411998	0.00758353	5.54751e-08	0.331129	rs55763795	43908773	C	G	rs3885074	43902738	A	C	rs113661667	43791610	C	T	1	1	1
LRRC37A4	17	cg05301556	43971177	ILMN_2393693	43584508	-0.0834736	0.0159151	1.56346e-07	0.132973	2.03184	0.134534	1.55148e-51	1	0.00326935	0	-0.0411998	0.00758353	5.54751e-08	0.331129	rs17425752	43906726	C	A	rs62056789	43975415	C	A	rs113661667	43791610	C	T	0.995	0.995	1
LRRC37A4	17	cg16520312	43971471	ILMN_2393693	43584508	-0.0793802	0.0152003	1.76739e-07	0.116181	1.95908	0.12529	4.11925e-55	1	0.00177822	0	-0.0411998	0.00758353	5.54751e-08	0.331129	rs62054805	43915054	G	A	rs4523962	43902522	A	G	rs113661667	43791610	C	T	1	1	1
LRRC37A4	17	cg18878992	43974344	ILMN_2393693	43584508	0.0591092	0.011163	1.18965e-07	0.0717236	-1.45664	0.0749632	4.19128e-84	1	0.000211123	0	-0.0411998	0.00758353	5.54751e-08	0.331129	rs62054761	43909008	T	C	rs1912151	43902944	T	C	rs113661667	43791610	C	T	0.984	0.984	1
LRRC37A4	17	cg14202850	43974869	ILMN_2393693	43584508	0.112854	0.0223351	4.35483e-07	0.172176	-2.77688	0.232042	5.28314e-33	1	0.0405364	1	-0.0411998	0.00758353	5.54751e-08	0.331129	rs112454267	44005329	A	G	rs4525537	43912723	C	T	rs113661667	43791610	C	T	0.995	0.995	1
LRRC37A4	17	cg02228913	44058016	ILMN_2393693	43584508	-0.0338976	0.00616534	3.83926e-08	0.162633	0.814126	0.030151	1.41378e-160	1	8.25955e-10	0	-0.0411998	0.00758353	5.54751e-08	0.331129	rs62054835	43934672	C	A	rs113093579	43934116	G	T	rs113661667	43791610	C	T	1	1	1
LRRC37A4	17	cg00846647	44060252	ILMN_2393693	43584508	-0.0396701	0.0072648	4.74554e-08	0.124471	0.960922	0.0392576	2.57408e-132	1	4.82281e-09	0	-0.0411998	0.00758353	5.54751e-08	0.331129	rs62057156	43904948	C	G	rs17762954	43899786	T	C	rs113661667	43791610	C	T	1	1	1
LRRC37A4	17	cg21705961	44060775	ILMN_2393693	43584508	-0.0627258	0.0119762	1.62741e-07	0.0827974	1.54933	0.0825233	1.22115e-78	1	0.00189773	0	-0.0411998	0.00758353	5.54751e-08	0.331129	rs78872653	43905134	A	G	rs62057122	43901001	T	C	rs113661667	43791610	C	T	1	1	1
LRRC37A4	17	cg01934064	44064242	ILMN_2393693	43584508	0.0852093	0.016363	1.91454e-07	0.0608616	-2.02638	0.135414	1.25657e-50	1	0.000676812	0	-0.0411998	0.00758353	5.54751e-08	0.331129	rs55865707	43908826	G	T	rs2668668	44284641	G	T	rs113661667	43791610	C	T	0.957	1	0.957
LRRC37A4	17	cg07368061	44090862	ILMN_2393693	43584508	-0.0557941	0.0104063	8.24954e-08	0.120828	1.35369	0.0677153	6.60905e-89	1	7.44211e-05	0	-0.0411998	0.00758353	5.54751e-08	0.331129	rs62056786	43975285	C	T	rs112647192	43994623	A	G	rs113661667	43791610	C	T	1	1	1
LRRC37A4	17	cg09764761	44105544	ILMN_2393693	43584508	-0.0620129	0.0116386	9.9182e-08	0.0647121	1.51505	0.0800054	5.6704e-80	1	0.0083101	0	-0.0411998	0.00758353	5.54751e-08	0.331129	rs16940665	43907896	C	T	rs4341787	43902505	T	C	rs113661667	43791610	C	T	0.995	1	0.995
LRRC37A4	17	cg19832721	44249866	ILMN_2393693	43584508	0.0366928	0.00672518	4.86878e-08	0.118529	-0.873887	0.0343846	1.71971e-142	1	3.67106e-10	0	-0.0411998	0.00758353	5.54751e-08	0.331129	rs55686102	44202608	T	C	rs55686102	44202608	T	C	rs113661667	43791610	C	T	1	0.984	0.984
LRRC37A4	17	cg08670715	44341754	ILMN_2393693	43584508	0.0981571	0.0190845	2.69985e-07	0.0306671	-2.40057	0.178668	3.72295e-41	1	6.70067e-08	0	-0.0411998	0.00758353	5.54751e-08	0.331129	rs16940674	43910507	T	C	rs62057155	43904673	T	C	rs113661667	43791610	C	T	1	1	1
LRRC37A4	17	cg05159804	44343776	ILMN_2393693	43584508	-0.0423748	0.00783979	6.47747e-08	0.121663	1.03527	0.0438462	2.94794e-123	1	3.04331e-08	0	-0.0411998	0.00758353	5.54751e-08	0.331129	rs16940665	43907896	C	T	rs4341787	43902505	T	C	rs113661667	43791610	C	T	0.995	1	0.995
MGC57346	17	cg17117718	43663208	ILMN_1784428	43715150	0.0304084	0.00562401	6.41309e-08	0.0287058	0.634823	0.0257183	1.60178e-134	1	6.33181e-15	0	0.0475783	0.00897008	1.13227e-07	0.219622	rs62054762	43909022	T	G	rs55686102	44202608	T	C	rs62057067	43858326	T	C	0.968	0.984	0.984
MGC57346	17	cg22968622	43663579	ILMN_1784428	43715150	0.0323661	0.00565469	1.04188e-08	0.0642307	0.637549	0.0270437	7.00294e-123	1	1.82057e-18	0	0.0475783	0.00897008	1.13227e-07	0.219622	rs199448	44809001	G	A	rs199447	44812188	T	C	rs62057067	43858326	T	C	0.989	0.867	0.857
MGC57346	17	cg05727186	43697356	ILMN_1784428	43715150	-0.0963666	0.0185722	2.11687e-07	0.0683003	-1.99946	0.151826	1.315e-39	1	7.32749e-06	0	0.0475783	0.00897008	1.13227e-07	0.219622	rs62057156	43904948	C	G	rs62057121	43900760	A	G	rs62057067	43858326	T	C	1	1	1
MGC57346	17	cg03954353	43715162	ILMN_1784428	43715150	0.0971064	0.0187202	2.13419e-07	0.0668556	1.99108	0.152487	5.76522e-39	1	1.9145e-06	0	0.0475783	0.00897008	1.13227e-07	0.219622	rs62057154	43904610	T	C	rs55979424	43900081	T	C	rs62057067	43858326	T	C	1	1	1
MGC57346	17	cg23762722	43817897	ILMN_1784428	43715150	-0.0779683	0.0147367	1.21804e-07	0.0794816	-1.57773	0.100708	2.56792e-55	1	0.000852555	0	0.0475783	0.00897008	1.13227e-07	0.219622	rs112746008	44126650	T	C	rs76563578	43933879	G	C	rs62057067	43858326	T	C	0.984	0.984	1
MGC57346	17	cg16228356	43848958	ILMN_1784428	43715150	-0.0515364	0.0093863	4.00575e-08	0.103474	-1.05671	0.054266	1.86994e-84	1	5.30443e-07	0	0.0475783	0.00897008	1.13227e-07	0.219622	rs62057123	43901238	G	A	rs78074121	43896690	C	T	rs62057067	43858326	T	C	1	1	1
MGC57346	17	cg15295732	43942128	ILMN_1784428	43715150	-0.0657036	0.0123815	1.11692e-07	0.112581	-1.36168	0.0806186	5.29472e-64	1	5.44244e-07	0	0.0475783	0.00897008	1.13227e-07	0.219622	rs55763795	43908773	C	G	rs3885074	43902738	A	C	rs62057067	43858326	T	C	1	1	1
MGC57346	17	cg05301556	43971177	ILMN_1784428	43715150	-0.0834736	0.0159151	1.56346e-07	0.132973	-1.73078	0.119997	3.67968e-47	1	1.73234e-05	0	0.0475783	0.00897008	1.13227e-07	0.219622	rs17425752	43906726	C	A	rs62056789	43975415	C	A	rs62057067	43858326	T	C	0.995	0.995	1
MGC57346	17	cg16520312	43971471	ILMN_1784428	43715150	-0.0793802	0.0152003	1.76739e-07	0.116181	-1.66185	0.111717	4.75246e-50	1	6.33763e-06	0	0.0475783	0.00897008	1.13227e-07	0.219622	rs62054805	43915054	G	A	rs4523962	43902522	A	G	rs62057067	43858326	T	C	1	1	1
MGC57346	17	cg18878992	43974344	ILMN_1784428	43715150	0.0591092	0.011163	1.18965e-07	0.0717236	1.23564	0.0685477	1.21776e-72	1	5.80266e-06	0	0.0475783	0.00897008	1.13227e-07	0.219622	rs62054761	43909008	T	C	rs1912151	43902944	T	C	rs62057067	43858326	T	C	0.984	0.984	1
MGC57346	17	cg14202850	43974869	ILMN_1784428	43715150	0.112854	0.0223351	4.35483e-07	0.172176	2.35651	0.20287	3.42186e-31	1	0.00246868	0	0.0475783	0.00897008	1.13227e-07	0.219622	rs112454267	44005329	A	G	rs4525537	43912723	C	T	rs62057067	43858326	T	C	0.995	0.995	1
MGC57346	17	cg02228913	44058016	ILMN_1784428	43715150	-0.0338976	0.00616534	3.83926e-08	0.162633	-0.689067	0.0293587	8.14369e-122	1	3.20915e-12	0	0.0475783	0.00897008	1.13227e-07	0.219622	rs62054835	43934672	C	A	rs113093579	43934116	G	T	rs62057067	43858326	T	C	1	1	1
MGC57346	17	cg00846647	44060252	ILMN_1784428	43715150	-0.0396701	0.0072648	4.74554e-08	0.124471	-0.815135	0.0373374	1.16301e-105	1	5.8651e-12	0	0.0475783	0.00897008	1.13227e-07	0.219622	rs62057156	43904948	C	G	rs17762954	43899786	T	C	rs62057067	43858326	T	C	1	1	1
MGC57346	17	cg21705961	44060775	ILMN_1784428	43715150	-0.0627258	0.0119762	1.62741e-07	0.0827974	-1.30707	0.0749106	3.54152e-68	1	0.00013276	0	0.0475783	0.00897008	1.13227e-07	0.219622	rs78872653	43905134	A	G	rs62057122	43901001	T	C	rs62057067	43858326	T	C	1	1	1
MGC57346	17	cg01934064	44064242	ILMN_1784428	43715150	0.0852093	0.016363	1.91454e-07	0.0608616	1.72961	0.120982	2.30102e-46	1	4.38174e-06	0	0.0475783	0.00897008	1.13227e-07	0.219622	rs55865707	43908826	G	T	rs2668668	44284641	G	T	rs62057067	43858326	T	C	0.957	1	0.957
MGC57346	17	cg07368061	44090862	ILMN_1784428	43715150	-0.0557941	0.0104063	8.24954e-08	0.120828	-1.15395	0.0623815	2.13345e-76	1	1.27985e-07	0	0.0475783	0.00897008	1.13227e-07	0.219622	rs62056786	43975285	C	T	rs112647192	43994623	A	G	rs62057067	43858326	T	C	1	1	1
MGC57346	17	cg09764761	44105544	ILMN_1784428	43715150	-0.0620129	0.0116386	9.9182e-08	0.0647121	-1.28519	0.0729016	1.47258e-69	1	0.000303672	0	0.0475783	0.00897008	1.13227e-07	0.219622	rs16940665	43907896	C	T	rs4341787	43902505	T	C	rs62057067	43858326	T	C	0.995	1	0.995
MGC57346	17	cg19832721	44249866	ILMN_1784428	43715150	0.0366928	0.00672518	4.86878e-08	0.118529	0.746247	0.0331314	2.42221e-112	1	2.43373e-14	0	0.0475783	0.00897008	1.13227e-07	0.219622	rs55686102	44202608	T	C	rs55686102	44202608	T	C	rs62057067	43858326	T	C	1	0.984	0.984
MGC57346	17	cg08670715	44341754	ILMN_1784428	43715150	0.0981571	0.0190845	2.69985e-07	0.0306671	2.03637	0.157321	2.54054e-38	1	5.42949e-10	0	0.0475783	0.00897008	1.13227e-07	0.219622	rs16940674	43910507	T	C	rs62057155	43904673	T	C	rs62057067	43858326	T	C	1	1	1
MGC57346	17	cg05159804	44343776	ILMN_1784428	43715150	-0.0423748	0.00783979	6.47747e-08	0.121663	-0.8782	0.0414041	7.64563e-100	1	1.24681e-11	0	0.0475783	0.00897008	1.13227e-07	0.219622	rs16940665	43907896	C	T	rs4341787	43902505	T	C	rs62057067	43858326	T	C	0.995	1	0.995
C17orf69	17	cg17117718	43663208	ILMN_1743621	43719529	0.0304084	0.00562401	6.41309e-08	0.0287058	0.280573	0.0239815	1.28114e-31	1	0.000399826	0	0.104919	0.0217596	1.42304e-06	0.149959	rs62054762	43909022	T	G	rs55686102	44202608	T	C	rs113029914	43981831	T	A	0.968	0.984	0.984
C17orf69	17	cg22968622	43663579	ILMN_1743621	43719529	0.0323661	0.00565469	1.04188e-08	0.0642307	0.280872	0.0248897	1.56256e-29	1	6.39264e-05	0	0.104919	0.0217596	1.42304e-06	0.149959	rs199448	44809001	G	A	rs199447	44812188	T	C	rs113029914	43981831	T	A	0.989	0.867	0.857
C17orf69	17	cg05727186	43697356	ILMN_1743621	43719529	-0.0963666	0.0185722	2.11687e-07	0.0683003	-0.878785	0.0940358	9.17011e-21	1	0.00393209	0	0.104919	0.0217596	1.42304e-06	0.149959	rs62057156	43904948	C	G	rs62057121	43900760	A	G	rs113029914	43981831	T	A	1	1	1
C17orf69	17	cg03954353	43715162	ILMN_1743621	43719529	0.0971064	0.0187202	2.13419e-07	0.0668556	0.878117	0.0940278	9.73332e-21	1	0.00154232	0	0.104919	0.0217596	1.42304e-06	0.149959	rs62057154	43904610	T	C	rs55979424	43900081	T	C	rs113029914	43981831	T	A	1	1	1
C17orf69	17	cg23762722	43817897	ILMN_1743621	43719529	-0.0779683	0.0147367	1.21804e-07	0.0794816	-0.695368	0.0687395	4.69293e-24	1	0.0253638	1	0.104919	0.0217596	1.42304e-06	0.149959	rs112746008	44126650	T	C	rs76563578	43933879	G	C	rs113029914	43981831	T	A	0.984	0.984	1
C17orf69	17	cg16228356	43848958	ILMN_1743621	43719529	-0.0515364	0.0093863	4.00575e-08	0.103474	-0.466035	0.0422986	3.13843e-28	1	0.00452769	0	0.104919	0.0217596	1.42304e-06	0.149959	rs62057123	43901238	G	A	rs78074121	43896690	C	T	rs113029914	43981831	T	A	1	1	1
C17orf69	17	cg15295732	43942128	ILMN_1743621	43719529	-0.0657036	0.0123815	1.11692e-07	0.112581	-0.600535	0.057306	1.07375e-25	1	0.00177588	0	0.104919	0.0217596	1.42304e-06	0.149959	rs55763795	43908773	C	G	rs3885074	43902738	A	C	rs113029914	43981831	T	A	1	1	1
C17orf69	17	cg05301556	43971177	ILMN_1743621	43719529	-0.0834736	0.0159151	1.56346e-07	0.132973	-0.757996	0.0777845	1.94116e-22	1	0.0049351	0	0.104919	0.0217596	1.42304e-06	0.149959	rs17425752	43906726	C	A	rs62056789	43975415	C	A	rs113029914	43981831	T	A	0.995	0.995	1
C17orf69	17	cg16520312	43971471	ILMN_1743621	43719529	-0.0793802	0.0152003	1.76739e-07	0.116181	-0.73292	0.0737297	2.77049e-23	1	0.00330254	0	0.104919	0.0217596	1.42304e-06	0.149959	rs62054805	43915054	G	A	rs4523962	43902522	A	G	rs113029914	43981831	T	A	1	1	1
C17orf69	17	cg18878992	43974344	ILMN_1743621	43719529	0.0591092	0.011163	1.18965e-07	0.0717236	0.544949	0.0507657	7.00231e-27	1	0.00353754	0	0.104919	0.0217596	1.42304e-06	0.149959	rs62054761	43909008	T	C	rs1912151	43902944	T	C	rs113029914	43981831	T	A	0.984	0.984	1
C17orf69	17	cg14202850	43974869	ILMN_1743621	43719529	0.112854	0.0223351	4.35483e-07	0.172176	1.03854	0.118533	1.92529e-18	1	0.0201056	1	0.104919	0.0217596	1.42304e-06	0.149959	rs112454267	44005329	A	G	rs4525537	43912723	C	T	rs113029914	43981831	T	A	0.995	0.995	1
C17orf69	17	cg02228913	44058016	ILMN_1743621	43719529	-0.0338976	0.00616534	3.83926e-08	0.162633	-0.299783	0.0263867	6.52773e-30	1	0.00116672	0	0.104919	0.0217596	1.42304e-06	0.149959	rs62054835	43934672	C	A	rs113093579	43934116	G	T	rs113029914	43981831	T	A	1	1	1
C17orf69	17	cg00846647	44060252	ILMN_1743621	43719529	-0.0396701	0.0072648	4.74554e-08	0.124471	-0.359495	0.031543	4.32935e-30	1	0.00053875	0	0.104919	0.0217596	1.42304e-06	0.149959	rs62057156	43904948	C	G	rs17762954	43899786	T	C	rs113029914	43981831	T	A	1	1	1
C17orf69	17	cg21705961	44060775	ILMN_1743621	43719529	-0.0627258	0.0119762	1.62741e-07	0.0827974	-0.581256	0.0547368	2.42889e-26	1	0.0160675	1	0.104919	0.0217596	1.42304e-06	0.149959	rs78872653	43905134	A	G	rs62057122	43901001	T	C	rs113029914	43981831	T	A	1	1	1
C17orf69	17	cg01934064	44064242	ILMN_1743621	43719529	0.0852093	0.016363	1.91454e-07	0.0608616	0.760163	0.0785525	3.77165e-22	1	0.00340835	0	0.104919	0.0217596	1.42304e-06	0.149959	rs55865707	43908826	G	T	rs2668668	44284641	G	T	rs113029914	43981831	T	A	0.957	1	0.957
C17orf69	17	cg07368061	44090862	ILMN_1743621	43719529	-0.0557941	0.0104063	8.24954e-08	0.120828	-0.510979	0.0470432	1.75016e-27	1	0.0014887	0	0.104919	0.0217596	1.42304e-06	0.149959	rs62056786	43975285	C	T	rs112647192	43994623	A	G	rs113029914	43981831	T	A	1	1	1
C17orf69	17	cg09764761	44105544	ILMN_1743621	43719529	-0.0620129	0.0116386	9.9182e-08	0.0647121	-0.566802	0.053226	1.76315e-26	1	0.015398	1	0.104919	0.0217596	1.42304e-06	0.149959	rs16940665	43907896	C	T	rs4341787	43902505	T	C	rs113029914	43981831	T	A	0.995	1	0.995
C17orf69	17	cg19832721	44249866	ILMN_1743621	43719529	0.0366928	0.00672518	4.86878e-08	0.118529	0.32982	0.0288202	2.51807e-30	1	0.000224252	0	0.104919	0.0217596	1.42304e-06	0.149959	rs55686102	44202608	T	C	rs55686102	44202608	T	C	rs113029914	43981831	T	A	1	0.984	0.984
C17orf69	17	cg08670715	44341754	ILMN_1743621	43719529	0.0981571	0.0190845	2.69985e-07	0.0306671	0.89809	0.0965984	1.44264e-20	1	2.62786e-05	0	0.104919	0.0217596	1.42304e-06	0.149959	rs16940674	43910507	T	C	rs62057155	43904673	T	C	rs113029914	43981831	T	A	1	1	1
C17orf69	17	cg05159804	44343776	ILMN_1743621	43719529	-0.0423748	0.00783979	6.47747e-08	0.121663	-0.387309	0.0342575	1.22848e-29	1	0.000258032	0	0.104919	0.0217596	1.42304e-06	0.149959	rs16940665	43907896	C	T	rs4341787	43902505	T	C	rs113029914	43981831	T	A	0.995	1	0.995
USP36	17	cg17278466	76798203	ILMN_1697227	76783678	0.0687614	0.0137153	5.34565e-07	0.661635	-1.66319	0.119224	3.14032e-44	1	3.5933e-06	0	-0.0329339	0.00702588	2.76543e-06	0.0168628	rs2306526	76798362	C	T	rs7215260	76677481	A	G	rs8072569	76787000	G	A	0.949	0.793	0.795
Methylation-gene expression SMR analysis was performed between the 80 DNAm and 23 gene expression probes that both passed the SMR&HEIDI test. Pairs that passed the SMR (P<0.05/83) and HEIDI tests (P>0.01) are highlighted in bold.
For each row, the r2 between any 2 of the 3 top SNPs was calculated using 'LDlinkR' package in R software. r2_12 refers to r2 between SNPs for methylation-AF, and SNPs for methylation-gene expression; r2_13 refers to r2 between SNPs for methylation-AF, and SNPs for gene expression-AF; r2_23 refers to r2 between SNPs for methylation-gene expression, and SNPs for gene expression-AF.
